# Supplementary material for: Successful Whole Genome Nanopore Sequencing of Swine Influenza A Virus (swIAV) Directly from Oral Fluids Collected in Polish Pig Herds
Source: Viruses. 2023 Feb 4;15(2):435. doi: 10.3390/v15020435 (PMC9962634; doi:10.3390/v15020435)
Supplement: Supplementary file 1 [file viruses-15-00435-s001.zip]

Archive with 1 entries (1 files):
- viruses-2158608-supplementary.xlsx
