# Supplementary material for: Successful Whole Genome Nanopore Sequencing of Swine Influenza A Virus (swIAV) Directly from Oral Fluids Collected in Polish Pig Herds
Source: Viruses. 2023 Feb 4;15(2):435. doi: 10.3390/v15020435 (PMC9962634; doi:10.3390/v15020435)
Supplement: Supplementary file 1 [file viruses-15-00435-s001.zip › viruses-2158608-supplementary.xlsx]

## Sheet: Supplementary Table S1
	Supplementary Table S1. Overview of samples, metadata, and sequencing information												Method 1 - median coverage (log10)									Method 2 - median coverage (log10)
	Sample ID	Name of the sequence	Isolation Date	Pre-storage Ct	Post-storage Ct	ΔCt	Sample Storage	Farm	Oral fluid QC	Completeness	Accession S1-S8		S1 - PB2	S2 - PB1	S3 - PA	S4 - HA	S5 - NP	S6 - NA	S7 - M	S8 - NS		S1 - PB2	S2 - PB1	S3 - PA	S4 - HA	S5 - NP	S6 - NA	S7 - M	S8 - NS					Name of the sequence	Completeness
1	PL_PCZ_170116_OF11	A/swine/Poland/PCZ_170116_OF11/2017	2017-01-16	28.3	37.2027	8.90275	-22	PCZ	NA	Low	NA		0	0	0	0	0	0	0	0		1.07918	0.778151	0.69897	0.30103	0.477121	1.17609	1.43136	1.61278					A/swine/Poland/PCZ_170116_OF11/2017	Low
2	PL_GNI_170321_OF9B	A/swine/Poland/GNI_170321_OF9B/2017	2017-03-21	27.2	31.7778	4.57778	-22	GNI	NA	no S1 & S4	OQ168038-43		0	2.20952	0	0	0	0	0	0		1.14613	2.62737	2.38202	0.477121	1.76343	3.38578	3.88053	3.35238					A/swine/Poland/GNI_170321_OF9B/2017	no S1 & S4
3	PL_PBK_170322_OF5A	A/swine/Poland/PBK_170322_OF5A/2017	2017-03-22	24.8	25.698	0.898048	-22	PBK	NA	Complete	OQ168123-30		4.28416	5.05495	4.97813	3.13735	2.86094	0	3.99634	4.02637		3.87703	3.71842	3.52699	2.89653	3.11428	3.19257	3.99835	3.93802					A/swine/Poland/PBK_170322_OF5A/2017	Complete
4	PL_DB_170517_OF13	A/swine/Poland/DB_170517_OF13/2017	2017-05-17	27.9	42.9731	15.0731	-22	DB	4	Low	NA		0	0	0	0	0	0	0	0		1.07918	1.04139	0.477121	0.60206	0	1.14613	1.6721	1.64345					A/swine/Poland/DB_170517_OF13/2017	Low
5	PL_PBK_170322_OF13	A/swine/Poland/PBK_170322_OF13/2017	2017-03-22	27.7	36.1353	8.43529	-22	PBK	3	Low	NA		0	0	0	0	0	0	0	0		0	0.845098	0.778151	0.30103	0.60206	1.11394	1.75587	1.61278					A/swine/Poland/PBK_170322_OF13/2017	Low
6	PL_ZA_171031_OF5	A/swine/Poland/ZA_171031_OF5/2017	2017-10-31	25.5	25.916	0.416042	-22	ZA	3	no S2	OQ168154-60		2.78032	3.12222	0	0	0	0	0	2.92891		2.40312	1.95904	2.07188	1.82607	2.33244	2.49415	3.29048	3.23754					A/swine/Poland/ZA_171031_OF5/2017	Complete
7	PL_BY_171030_OF5	A/swine/Poland/BY_171030_OF5/2017	2017-10-30	24	27.3925	3.39246	-22	BY	2	no S2, S4 & S6	OQ168025-29		2.83696	3.51188	0	0	0	0	0	0		3.08027	2.92583	2.11394	0	2.69285	0.69897	4.05568	3.66941					A/swine/Poland/BY_171030_OF5/2017	no S4 & S6
8	PL_KRA_170921_OF11	A/swine/Poland/KRA_170921_OF11/2017	2017-09-21	28	37.0787	9.07873	-22	KRA	2	Low	NA		0	0	0	0	0	0	0	2.01703		1.43136	1.23045	1.04139	0.69897	0.954243	1.27875	2.01284	1.92942					A/swine/Poland/KRA_170921_OF11/2017	Low
9	PL_AGR_170718_OF5	A/swine/Poland/AGR_170718_OF5/2017	2017-07-18	25.2	25.452	0.251954	-22	AGR	2	Complete	OQ168011-17 and OQ268214		3.43329	3.05308	3.05308	2.13033	3.02735	2.23553	3.42455	3.43537		2.93852	1.5682	1.79934	2.31806	2.17319	2.5611	3.38917	3.0103					A/swine/Poland/AGR_170718_OF5/2017	Complete
10	PL_AGR_170718_OF7	A/swine/Poland/AGR_170718_OF7/2017	2017-07-18	24.1	25.1076	1.00758	-22	AGR	2	Complete	OQ168018-24 and OQ268215		4.36603	4.04556	4.07081	2.35984	3.66885	0	3.07737	3.71122		2.02938	1.32222	1.51851	2.1038	2.25042	2.44871	3.04844	2.82995					A/swine/Poland/AGR_170718_OF7/2017	Complete
11	PL_GNI_170321_OF5B	A/swine/Poland/GNI_170321_OF5B/2017	2017-03-21	25.9	33.5563	7.65632	-22	GNI	1	Low	NA		2.87157	0	0	0	0	0	0	0		1.11394	2.50243	0.845098	0.778151	0.477121	0.90309	1.51851	3.35315					A/swine/Poland/GNI_170321_OF5B/2017	Low
12	PL_AGR_170718_OF3A	A/swine/Poland/AGR_170718_OF3A/2017	2017-07-18	25.4	37.8023	12.4023	-22	AGR	NA	Low	NA		0	0	0	0	0	0	0	0		0	0.845098	0.69897	0.30103	0.30103	0.69897	1.4624	1.50515					A/swine/Poland/AGR_170718_OF3A/2017	Low
13	PL_DB_170517_OF3A	A/swine/Poland/DB__170517_OF3A/2017	2017-05-17	26.4	35.8987	9.49869	-22	DB	NA	Low	NA		0	0	0	0	0	0	0	0		1.04139	0	0.778151	0.477121	0.69897	1.04139	1.60206	1.68124					A/swine/Poland/DB__170517_OF3A/2017	Low
14	PL_LEK_190128_OF11	A/swine/Poland/LEK_190128_OF11/2019	2019-01-28	27.8	28.5488	0.748752	-80	LEK	3	Complete	OQ168099-106		2.73078	0	0	0	0	0	0	0		3.21325	2.74896	2.43136	3.54851	2.86213	3.1176	3.31911	3.67237					A/swine/Poland/LEK_190128_OF11/2019	Complete
15	PL_LEK_200304_OF9	A/swine/Poland/LEK_200304_OF9/2020	2020-03-04	26.6	24.7547	-1.84531	-80	LEK	3	Complete	OQ168115-22		3.17667	2.82217	2.79099	1.92942	2.17026	1.63347	2.19866	3.15351		NA	NA	NA	NA	NA	NA	NA	NA					A/swine/Poland/LEK_200304_OF9/2020	Complete
16	PL_ZAL_200304_OF11	A/swine/Poland/ZAL_200304_OF11/2020	2020-03-04	27.7	NA	NA	-80	ZAL	3	Low	NA		0	0	0	0	0	0	0	0		0	0	0	0	0	0	0	0					A/swine/Poland/ZAL_200304_OF11/2020
17	PL_PLA_190128_OF7	A/swine/Poland/PLA_190128_OF7/2019	2019-01-28	25.5	26.7057	1.2057	-80	PLA	3	Complete*	OQ168131-37		3.90934	3.3543	0	0	0	1.96379	1.99123	3.1807		2.21484	2.17026	2.04139	1.91381	1.92428	2.21219	2.75664	2.64542					A/swine/Poland/PLA_190128_OF7/2019	Complete
18	PL_CHO_190426_OF7	A/swine/Poland/CHO_190426_OF7/2019	2019-04-26	25	29.4536	4.45363	-80	CHO	3	Low	NA		1.44716	1.20412	0	0	0	0	0	0		0.954243	1.82607	0.477121	1.20412	1.87506	2.0569	2.41497	2.61066					A/swine/Poland/CHO_190426_OF7/2019	Low
19	PL_ZAL_190104_OF9	A/swine/Poland/ZAL_190104_OF9/2019	2019-01-04	23	25.3374	2.33743	-80	ZAL	3	Low	NA		0	0	0	0	0	0	0	2.00432		1.39794	1.14613	0.90309	0.954243	1.70757	1.86923	2.4216	2.52763					A/swine/Poland/ZAL_190104_OF9/2019	Low
20	PL_OGO_190412_OF17	A/swine/Poland/OGO_190412_OF17/2019	2019-04-12	27.7	30.8762	3.17618	-80	OGO	2	Low	NA		1.9345	2.10721	0	0	0	0	0	0		3.58872	3.18921	0	0	0	0	2.43136	3.56714					A/swine/Poland/OGO_190412_OF17/2019	Low
21	PL_HRU_200616_OF7	A/swine/Poland/HRU_200616_OF7/2020	2020-06-16	26.4	24.9203	-1.4797	-80	HRU	2	Complete	OQ168052-59		3.55303	3.1959	2.67578	0	3.12905	0	2.52634	3.80209		3.44979	2.7332	3.07115	3.2284	3.54925	3.48073	4.2205	4.06269					A/swine/Poland/HRU_200616_OF7/2020	Complete
22	PL_KRY_200821_OF7	A/swine/Poland/KRY_200821_OF7/2020	2020-08-21	27.5	27.9068	0.406784	-80	KRY	2	Complete	OQ168083-90		3.26364	3.07918	2.29885	1.93952	0	0	0	3.08099		2.59988	1.30103	2.79379	2.69461	2.62428	3.05461	3.68664	3.51335					A/swine/Poland/KRY_200821_OF7/2020	Complete
23	PL_KUJ_190717_OF9	A/swine/Poland/KUJ_190717_OF9/2019	2019-07-17	25.66	23.7594	-1.90064	-80	KUJ	2	Complete	OQ168091-98		3.44824	2.19033	1.91381	2.26951	3.549	2.90146	2.56348	3.87628		3.08884	3.11059	3.2071	3.64217	3.74374	3.94211	4.31423	4.12516					A/swine/Poland/KUJ_190717_OF9/2019	Complete
24	PL_LEK_190725_OF5	A/swine/Poland/LEK_190725_OF5/2019	2019-07-25	26.15	24.9538	-1.19624	-80	LEK	2	Complete	OQ168107-14		3.90897	3.55145	3.83072	1.83251	2.2878	0	2.59439	3.23629		3.0667	2.85612	3.32201	3.15412	3.5479	3.43981	4.02979	4.11942					A/swine/Poland/LEK_190725_OF5/2019	Complete
25	PL_ZYW_191104_OF6B	A/swine/Poland/ZYW_191104_OF6b/2019	2019-11-04	25.5	30.4755	4.97546	-80	ZYW	2	no S6	OQ168176-82		0	0	0	0	0	0	0	0		3.50325	2.49136	3.38757	3.22608	3.32552	0	3.97855	3.75557					A/swine/Poland/ZYW_191104_OF6b/2019	no S6
26	PL_KCZ_200617_OF7	A/swine/Poland/KCZ_200617_OF7/2020	2020-06-17	25	24.2813	-0.718681	-80	KCZ	2	Complete	OQ168060-67		2.31387	2.07918	2.07555	1.88081	1.77815	0	2.0607	2.4216		3.18184	3.0465	3.07004	2.99255	3.42959	3.71858	4.28731	4.35077					A/swine/Poland/KCZ_200617_OF7/2020	Complete
27	PL_PLA_190902_OF5	A/swine/Poland/PLA_190902_OF5/2019	2019-09-02	24.6	22.6871	-1.91286	-80	PLA	2	Complete	OQ168138-45		3.25479	3.52218	2.46389	1.80618	2.70243	2.25042	2.82672	3.87552		3.01787	2.89376	3.20871	3.50569	3.67348	3.82125	4.1438	4.21053					A/swine/Poland/PLA_190902_OF5/2019	Complete
28	PL_PLA_190902_OF17	A/swine/Poland/PLA_190902_OF17/2019	2019-09-02	25.5	25.0033	-0.496681	-80	PLA	2	Complete	OQ168146-53		2.73957	2.93852	0	0	0	0	2.49693	3.28646		2.79379	2.78462	2.88986	2.85248	3.2418	3.44232	3.76238	3.87662					A/swine/Poland/PLA_190902_OF17/2019	Complete
29	PL_HRU_190405_OF7	A/swine/Poland/HRU_190405_OF7/2019	2019-04-05	23.23	23.955	0.725048	-80	HRU	2	Complete	OQ168044-51		3.55303	3.1959	2.67578	0	3.12905	0	2.52634	3.80209		3.44979	2.7332	3.07115	3.2284	3.54925	3.48073	4.2205	4.06269					A/swine/Poland/HRU_190405_OF7/2019	Complete
30	PL_KRY_200821_OF5	A/swine/Poland/KRY_200821_OF5/2020	2020-08-21	27.8	28.2775	0.47754	-80	KRY	2	no S2	OQ168076-82		3.46776	2.45484	2.79796	2.79865	0	0	0	2.84819		1.77815	1.64345	2.69723	2.76938	2.5682	2.79588	3.73199	2.69108					A/swine/Poland/KRY_200821_OF5/2020	Complete
31	PL_KRY_190723_OF7	A/swine/Poland/KRY_190723_OF7/2019	2019-07-23	27.6	25.1015	-2.49848	-80	KRY	2	Complete	OQ168068-75		3.26364	3.07918	2.29885	1.93952	0	0	0	3.08099		2.59988	1.30103	2.79379	2.69461	2.62428	3.05461	3.68664	3.51335					A/swine/Poland/KRY_190723_OF7/2019	Complete
32	PL_ZAG1_191104_OF7	A/swine/Poland/ZAG1_191104_OF7/2019	2019-11-04	26.3	28.5398	2.23982	-80	ZAG1	1	Complete	OQ168161-68		0	0	0	0	0	0	0	0		3.67015	2.84073	2.993	3.08707	3.26975	3.40739	4.01932	4.04595					A/swine/Poland/ZAG1_191104_OF7/2019	Complete
33	PL_ZAG1_191104_OF11	A/swine/Poland/ZAG1_191104_OF11/2019	2019-11-04	26.9	31.3216	4.42161	-80	ZAG1	1	no S6	OQ168169-75		0	0	0	0	0	0	0	0		2.14613	2.42813	2.77085	2.04922	2.95904	0	3.83954	3.15412					A/swine/Poland/ZAG1_191104_OF11/2019	no S6
34	PL_CHO_200819_OF5	A/swine/Poland/CHO_200819_OF5/2020	2020-08-19	25.3	24.1588	-1.14116	-80	CHO	1	Complete	OQ168030-37		3.14176	3.88224	2.62428	2.72509	2.80003	2.18184	2.97174	4.17447		3.18412	3.3294	3.38328	3.74873	3.77656	3.9973	4.439	4.3995					A/swine/Poland/CHO_200819_OF5/2020	Complete
	Samples considered invalid for sequencing (Ct > 31)
	NA = Not Available
	Oral fluid QC: 1=very light; 2=standard; 3=low contamination; 4=high contamination
	Completeness: S1 as PB1; S4 as HA; S6 as NA
	* S1 segment too many Ns for submission
